# Supplementary material for: Structural and Computational Insights into the Attenuated Innate Immune Recognition of the SARS-CoV-2 N15 Lineage, an Early-Pandemic Variant
Source: Comput Struct Biotechnol J. 2026 Aug 3;35(1):0175. doi: 10.34133/csbj.0175 (PMC13429915; doi:10.34133/csbj.0175)
Supplement: Supplementary 1 — Figs. S1 to S4 Tables S1 to S6 Movies S1 and S2 [file csbj.0175.f1.zip]

Archive with 7 entries (7 files):
- Figure S1.tif
- Figure S2.pdf
- Figure S3.pdf
- Figure S4.pdf
- Movie S1.mp4
- Movie S2.mp4
- sm.docx
